# Supplementary material for: MicRhoDE: a curated database for the analysis of microbial rhodopsin diversity and evolution
Source: Database (Oxford). 2015 Aug 18;2015:bav080. doi: 10.1093/database/bav080 (PMC4539915; doi:10.1093/database/bav080)
Supplement: Supplementary Data [file supp_bav080_Supp.zip]

Archive with 2 entries (2 files):
- Supp. Figure 1.jpg
- New Microsoft Office Word Document.docx
